# Supplementary material for: A phylogenetics and variant calling pipeline to support SARS-CoV-2 genomic epidemiology in the UK
Source: Virus Evol. 2024 Oct 17;10(1):veae083. doi: 10.1093/ve/veae083 (PMC11529618; doi:10.1093/ve/veae083)
Supplement: veae083_Supp [file veae083_supp.zip]

Archive with 1 entries (1 files):
- Phylopipe Supplementary Material.docx
